# Supplementary material for: A liquid fraction of extracellular matrix inhibits glioma cell viability in vitro and in vivo
Source: Oncotarget. 2022 Feb 21;13:426–38. doi: 10.18632/oncotarget.28203 (PMC8860176; doi:10.18632/oncotarget.28203)
Supplement: Supplementary file 2 [file oncotarget-13-28203-s002.xlsx]

## Sheet: core matrisome colors fixed
Supplementary Table 1: Top fifty differential core matrisome protein species for reference
Differential Core Matrisome Protein Species
Protein	GENE	ECM Annotation		Bladder		ECM		ECM-SF
		Functional	Matrisome	Average	%CV	Average	%CV	Average	%CV
Agrin	AGRN	Basement Membrane	ECM Glycoproteins	1.13706e+06	0.659935	673440	1.15238	3.61928e+07	1.14959
Collagen alpha-2(IV) chain	COL4A2	Basement Membrane	Collagens	2.39066e+08	0.179491	1.14321e+08	0.115172	9.34965e+07	0.406586
Alpha-3 type IV collagen	COL4A3	Basement Membrane	Collagens	6.93268e+06	0.379261	75975.7
Basement membrane-specific heparan sulfate proteoglycan core protein	HSPG2	Basement Membrane	Proteoglycans	1.32166e+09	0.175893	1.38999e+08	0.217166	2.47014e+08	0.202431
Laminin subunit alpha-3	LAMA3	Basement Membrane	ECM Glycoproteins	1.11732e+06	0.43968	3.10145e+06	0.457685	4.15675e+06	0.747621
Laminin subunit alpha-4	LAMA4	Basement Membrane	ECM Glycoproteins	1.50016e+09	0.152241	1.88403e+07	0.661862	4.89601e+07	0.27233
Laminin subunit alpha-5	LAMA5	Basement Membrane	ECM Glycoproteins	1.63081e+08	0.27066	2.97046e+07	0.476824	2.41879e+07	0.533503
Maltoporin 1	LAMB1	Basement Membrane	ECM Glycoproteins	1.18628e+08	0.158509	9.32973e+06	0.819532	5.07606e+07	0.235575
Maltoporin 2	LAMB2	Basement Membrane	ECM Glycoproteins	5.70269e+08	0.285712	7.45688e+07	0.271431	3.7552e+07	0.3133
Laminin subunit gamma-1	LAMC1	Basement Membrane	ECM Glycoproteins	6.33415e+08	0.203829	3.59084e+07	0.444331	1.20862e+08	0.158581
Nidogen-1	NID1	Basement Membrane	ECM Glycoproteins	2.85024e+08	0.124595	1.7299e+07	0.243889	2.81301e+07	0.788543
Nidogen-2	NID2	Basement Membrane	ECM Glycoproteins	1.79697e+08	0.204305	1.51032e+07	0.183536	1.87874e+07	0.655679
Collagen alpha-1(XII) chain	COL12A1	FACIT Collagen	Collagens	1.13427e+08	0.21053	1.15633e+08	0.33795	9.1333e+07	0.157956
Collagen alpha-1(XIV) chain	COL14A1	FACIT Collagen	Collagens	1.89414e+09	0.21023	5.06538e+08	0.510225	4.45765e+08	0.124091
Collagen alpha-2(IX) chain	COL9A2	FACIT Collagen	Collagens					73740.8	0.331928
Procollagen alpha 1(V)	COL5A1	Fibrillar Collagen	Collagens	7.21515e+08	0.285159	1.68244e+09	0.126571	5.08451e+07	0.372519
Procollagen alpha 2(V)	COL5A2	Fibrillar Collagen	Collagens	8.20908e+08	0.162099	2.56472e+09	0.183965	1.3459e+08	0.465482
Fibulin-5	FBLN5	Matricellular	ECM Glycoproteins	7.54486e+07	0.235829	1.68866e+07	0.146056	754657	0.591146
Periostin	POSTN	Matricellular	ECM Glycoproteins	1.02093e+08	0.120747	3.07166e+07	0.488071	6.74344e+06	0.22012
Thrombospondin-1	THBS1	Matricellular	ECM Glycoproteins	501112		308254		2.66121e+06	0.537856
Tenascin XB	TNXB	Matricellular	ECM Glycoproteins	8.44454e+07	0.0179025	2.77952e+07	0.352369	2.40648e+08	0.174652
Aggrecan core protein	ACAN	Structural ECM	Proteoglycans	636023	0.214251
Chondroadherin-like protein	CHADL	Structural ECM	Proteoglycans			305074	0.673513
Collagen alpha-1(XVIII) chain	COL18A1	Structural ECM	Collagens	1.64548e+08	0.177148	1.84878e+07	0.476313	6.12392e+07	0.122654
Collagen type VI alpha 6 chain	COL6A6	Structural ECM	Collagens	2.80254e+07	0.376249	3.85731e+06	0.517588
EGF-containing fibulin-like extracellular matrix protein 2	EFEMP2	Structural ECM	ECM Glycoproteins	2.3417e+07	0.129606	3.68671e+06
EMILIN-1	EMILIN1	Structural ECM	ECM Glycoproteins	3.15288e+08	0.274872	4.91128e+07	0.821562	2.8864e+08	0.365991
EMILIN-2	EMILIN2	Structural ECM	ECM Glycoproteins	4.98385e+06	0.312915	2.99931e+06	0.647565	2.57127e+07	0.722501
Fibulin-1	FBLN1	Structural ECM	ECM Glycoproteins	1.54167e+08	0.0405398	2.29411e+07	0.536829	5.63686e+07	0.432081
Fibulin-2	FBLN2	Structural ECM	ECM Glycoproteins	2.67116e+06	0.137448	801353	1.14516	1.16054e+07	0.325428
Fibrillin-1	FBN1	Structural ECM	ECM Glycoproteins	2.13075e+08	0.0569397	1.75422e+08	0.516273	1.65424e+09	0.181368
Hemicentin-2	HMCN2	Structural ECM	ECM Glycoproteins	196741	0.251851			1.20817e+06	0.371114
Latent-transforming growth factor beta-binding protein 1	LTBP1	Structural ECM	ECM Glycoproteins	736929	0.365593	1.74561e+06	1.13939	6.4221e+07	0.212139
Latent-transforming growth factor beta-binding protein 4	LTBP4	Structural ECM	ECM Glycoproteins	1.9039e+07	0.345822	604866	0.315603	1.23408e+07	0.381679
Microfibrillar-associated protein 2	MFAP2	Structural ECM	ECM Glycoproteins	1.94917e+07	0.443664	977061	0.281611	20776116	1.12377
Microfibrillar-associated protein 5	MFAP5	Structural ECM	ECM Glycoproteins	3.60617e+07	0.323761	2.62485e+06	0.502581
Spondin-1	SPON1	Structural ECM	ECM Glycoproteins	7.26507e+06	0.371	689083	0.179175	5.14416e+06	1.11136
Versican	VCAN	Structural ECM	Proteoglycans	9.20961e+06	0.517409	1.26808e+06	0.251433	5.86217e+07	1.0594
Vitronectin	VTN	Structural ECM	ECM Glycoproteins	2.1153e+07	0.248397	6.32229e+06	0.162452	2.64175e+07	0.946971
Extracellular matrix protein 1	ECM1	ECM affiliated	ECM Glycoproteins	1.03861e+07	0.0727644	6.71042e+06	0.284734	1.2304e+07	0.145835
Target of Nesh-SH3	ABI3BP	Secreted	ECM Glycoproteins	1.07022e+07	0.292083	298466		2.09711e+06	0.735805
Fibrinogen beta chain	FGB	Secreted	ECM Glycoproteins	3.44002e+08	0.170583	1.12821e+08	0.187193	2.15959e+07	0.296599
Insulin-like growth factor binding protein 7 splice variant IGFBP7-745	IGFBP7	Secreted	ECM Glycoproteins	250020	0.538876	139302		1.09631e+07	0.349975
Leucine-rich alpha-2-glycoprotein	LRG1	Secreted	ECM Glycoproteins	505953	0.480143	84269.8
Procollagen C-endopeptidase enhancer 1	PCOLCE	Secreted	ECM Glycoproteins	4.52641e+07	0.0578732	2.45638e+06	0.658129
Somatomedin-B and thrombospondin type-1 domain-containing protein	SBSPON	Secreted	ECM Glycoproteins	8.47779e+07	0.332188	2.6402e+06	1.35204
Transforming growth factor-beta-induced protein ig-h3	TGFBI	Secreted	ECM Glycoproteins	1.263e+08	0.128522	4.42192e+07	0.125031	1405182	0.689648
Tubulointerstitial nephritis antigen-like	TINAGL1	Secreted	ECM Glycoproteins	1.06629e+08	0.11052	7.24182e+06	0.0480503	606027	0.799764
von Willebrand factor	VWF	Secreted	ECM Glycoproteins	6.74963e+06	0.524779	1.41199e+07	1.23524	1.51909e+08	0.35476
Profilin	PFN1	Cellular & Secreted	Cellular & Secreted	1.22279e+09	0.152103	4.57726e+07	0.846792	4.89543e+06	1.05954
